# Supplementary material for: ﻿Two new species of Trilacuna Tong & Li, 2007 (Araneae, Oonopidae) from Yunnan Province, China, with a key to all known Trilacuna species of Yunnan
Source: Zookeys. 2025 Aug 4;1248:17–32. doi: 10.3897/zookeys.1248.158273 (PMC12340530; doi:10.3897/zookeys.1248.158273)
Supplement: XML Treatment for Trilacuna manhao [file zookeys.1248.158273-treatment2.xml]

<!DOCTYPE tp:taxon-treatment
  PUBLIC "-//TaxonX//DTD Taxonomic Treatment Publishing DTD v0 20100105//EN" "tax-treatment-NSO.dtd">
<tp:taxon-treatment xmlns:tp="http://www.plazi.org/taxpub"><tp:treatment-meta><kwd-group><label>Taxon classification</label><kwd>
                <named-content content-type="kingdom">Animalia</named-content>
              </kwd><kwd>
                <named-content content-type="order">Araneae</named-content>
              </kwd><kwd>
                <named-content content-type="family">Oonopidae</named-content>
              </kwd></kwd-group><mixed-citation publication-type="journal"><person-group><name><surname>Dai</surname><given-names>Chengzhi</given-names></name><name><surname>Chen</surname><given-names>Qiang</given-names></name><name><surname>Tong</surname><given-names>Yanfeng</given-names></name><name><surname>Bian</surname><given-names>Dongju</given-names></name><name><surname>Li</surname><given-names>Shuqiang</given-names></name></person-group><article-title>﻿Two new species of <italic><tp:taxon-name><tp:taxon-name-part taxon-name-part-type="genus" reg="Trilacuna">Trilacuna</tp:taxon-name-part></tp:taxon-name></italic> Tong &amp; Li, 2007 (<tp:taxon-name><tp:taxon-name-part taxon-name-part-type="order">Araneae</tp:taxon-name-part></tp:taxon-name>, <tp:taxon-name><tp:taxon-name-part taxon-name-part-type="family">Oonopidae</tp:taxon-name-part></tp:taxon-name>) from Yunnan Province, China, with a key to all known <italic><tp:taxon-name><tp:taxon-name-part taxon-name-part-type="genus" reg="Trilacuna">Trilacuna</tp:taxon-name-part></tp:taxon-name></italic> species of Yunnan</article-title><source>Zookeys</source><day>04</day><month>08</month><year>2025</year><volume>1248</volume><fpage>17</fpage><lpage>32</lpage><pub-id pub-id-type="doi">10.3897/zookeys.1248.158273</pub-id></mixed-citation></tp:treatment-meta><tp:nomenclature><label>﻿</label><tp:taxon-name>
              <object-id xmlns:xlink="http://www.w3.org/1999/xlink" content-type="arpha" xlink:type="simple">8A45ED60-E999-53BA-8E19-B3AC179E2B60</object-id>
              <tp:taxon-name-part taxon-name-part-type="genus" reg="Trilacuna">Trilacuna</tp:taxon-name-part>
              <tp:taxon-name-part taxon-name-part-type="species" reg="manhao">manhao</tp:taxon-name-part>
              <object-id xmlns:xlink="http://www.w3.org/1999/xlink" content-type="zoobank" xlink:type="simple">https://zoobank.org/21E4CC48-7520-40BB-A391-DBD3AB61E96A</object-id>
            </tp:taxon-name><tp:taxon-authority>Tong &amp; Li</tp:taxon-authority><tp:taxon-status xmlns:xlink="http://www.w3.org/1999/xlink" xlink:type="simple">sp. nov.</tp:taxon-status><xref ref-type="fig" rid="F2">Figs 2</xref><xref ref-type="fig" rid="F3">, 3</xref><xref ref-type="fig" rid="F4">, 4</xref><xref ref-type="fig" rid="F5">, 5</xref><xref ref-type="fig" rid="F6">, 6A, B Common name: 蔓耗三窝蛛</xref></tp:nomenclature><tp:treatment-sec sec-type="type material" id="SECID0ETHAG"><title>Type material.</title><p><bold><italic>Holotype</italic></bold> China • ♂ (<abbrev xmlns:xlink="http://www.w3.org/1999/xlink" content-type="institution" xlink:title="Shenyang Normal University" id="ABBRID0E5HAG" xlink:type="simple">SYNU</abbrev>-902); Yunnan Prov., Honghe Hani and Yi Auton. Pref., Gejiu City, Manhao Town, Lvshuihe Tropical Rainforest Reserve; <named-content xmlns:xlink="http://www.w3.org/1999/xlink" content-type="dwc:verbatimCoordinates" xlink:type="simple"><named-content content-type="geo-json" specific-use="{&#34;type&#34;:&#34;Point&#34;,&#34;coordinates&#34;:[103.401050,23.025583]}" id="NCID0EGIAG" xlink:type="simple">23°1'32.1"N, 103°24'3.78"E</named-content></named-content>, 477 m elev.; 19.V.2015; Z. Chen &amp; Y. Li leg. <bold><italic>Paratypes</italic>.</bold> China • 3♀ (<abbrev xmlns:xlink="http://www.w3.org/1999/xlink" content-type="institution" xlink:title="Shenyang Normal University" id="ABBRID0EPIAG" xlink:type="simple">SYNU</abbrev>-F-3618–3620); Yunnan Prov., Gejiu City, Manhao Town, Lvshuihe Tropical Rainforest Resort; <named-content xmlns:xlink="http://www.w3.org/1999/xlink" content-type="dwc:verbatimCoordinates" xlink:type="simple"><named-content content-type="geo-json" specific-use="{&#34;type&#34;:&#34;Point&#34;,&#34;coordinates&#34;:[103.412300,23.042400]}" id="NCID0EXIAG" xlink:type="simple">23°2'32.64"N, 103°24'44.28"E</named-content></named-content>, 498 m elev.; 2.VI.2018; X. Zhang leg.</p></tp:treatment-sec><tp:treatment-sec sec-type="etymology" id="SECID0E3IAG"><title>Etymology.</title><p>The specific name is a noun in apposition taken from the type locality.</p></tp:treatment-sec><tp:treatment-sec sec-type="diagnosis" id="SECID0EBJAG"><title>Diagnosis.</title><p>The new species is similar to <italic><tp:taxon-name><tp:taxon-name-part taxon-name-part-type="genus" reg="Trilacuna">T.</tp:taxon-name-part><tp:taxon-name-part taxon-name-part-type="species" reg="longling">longling</tp:taxon-name-part></tp:taxon-name></italic> in the shape of bulb, the small dark spot on male epigastric region and the rugose sternal surface, but can be distinguished by the sternum with two clusters of short, thick setae on posterior part (Fig. <xref ref-type="fig" rid="F2">2D</xref>) vs. lacking, but with many rows of small ridges (<xref ref-type="bibr" rid="B6">Tong et al. 2019</xref>: fig. 13E), the cymbium with two extremely long, flat setae (Fig. <xref ref-type="fig" rid="F4">4A, C, E, H</xref>) vs. lacking (<xref ref-type="bibr" rid="B6">Tong et al. 2019</xref>: fig. 14A), and the anterior margin of female postgastric scutum smoothly curved (Fig. <xref ref-type="fig" rid="F6">6A</xref>) vs. with a small notch at middle (<xref ref-type="bibr" rid="B6">Tong et al. 2019</xref>: fig. 24I).</p><fig id="F2" position="float" orientation="portrait"><object-id xmlns:xlink="http://www.w3.org/1999/xlink" content-type="doi" xlink:type="simple">10.3897/zookeys.1248.158273.figure2</object-id><object-id xmlns:xlink="http://www.w3.org/1999/xlink" content-type="arpha" xlink:type="simple">5273AF8F-72C5-5A07-8003-1D8932901739</object-id><label>Figure 2.</label><caption><p><italic><tp:taxon-name><tp:taxon-name-part taxon-name-part-type="genus" reg="Trilacuna">Trilacuna</tp:taxon-name-part><tp:taxon-name-part taxon-name-part-type="species" reg="manhao">manhao</tp:taxon-name-part></tp:taxon-name></italic> sp. nov., male holotype. A, C, E. Habitus, dorsal, ventral and lateral views; B, D, F, H. Prosoma, dorsal, ventral, lateral and anterior views, arrows in Fig. <xref ref-type="fig" rid="F1">1D</xref> show the short, thick setae; G. Abdomen, ventral view, arrow shows the small spot. Scale bars: 0.4 mm.</p></caption><graphic xmlns:xlink="http://www.w3.org/1999/xlink" xlink:href="zookeys-1248-017_article-158273__-g002.jpg" position="float" orientation="portrait" xlink:type="simple" id="oo_1387471.jpg"><uri content-type="original_file" xlink:type="simple">https://binary.pensoft.net/fig/1387471</uri></graphic></fig></tp:treatment-sec><tp:treatment-sec sec-type="description" id="SECID0EGLAG"><title>Description.</title><p><bold>Male.</bold> Body: yellow-brown, legs yellow; habitus <abbrev xmlns:xlink="http://www.w3.org/1999/xlink" xlink:title="anterior sclerite" id="ABBRID0EOLAG" xlink:type="simple">as</abbrev> in Fig. <xref ref-type="fig" rid="F2">2A, C, E</xref>; body length 1.48. Carapace (Fig. <xref ref-type="fig" rid="F2">2B, F</xref>): 0.74 long, 0.59 wide; sides granulate. Eyes (Fig. <xref ref-type="fig" rid="F2">2B, H</xref>): well developed; <abbrev xmlns:xlink="http://www.w3.org/1999/xlink" xlink:title="anterior lateral eyes" id="ABBRID0E5LAG" xlink:type="simple">ALE</abbrev> largest, <abbrev xmlns:xlink="http://www.w3.org/1999/xlink" xlink:title="posterior lateral eyes" id="ABBRID0ECMAG" xlink:type="simple">PLE</abbrev> smallest; posterior eye row recurved from above, procurved from front; <abbrev xmlns:xlink="http://www.w3.org/1999/xlink" xlink:title="anterior lateral eyes" id="ABBRID0EGMAG" xlink:type="simple">ALE</abbrev> separated from edge of carapace by 1.1 times diameters. Mouthparts (Figs <xref ref-type="fig" rid="F2">2D</xref>, <xref ref-type="fig" rid="F3">3G</xref>): endites distally branched. Sternum (Fig. <xref ref-type="fig" rid="F2">2D</xref>): surface strongly rugose, with two clusters of short, thick setae. Abdomen (Fig. <xref ref-type="fig" rid="F2">2A, C, E, G</xref>): 0.69 long, 0.54 wide; sperm pore situated in front of anterior spiracles; apodemes present, posterior spiracles connected by shallow groove; with small spot situated between anterior and posterior spiracles. Palp (Figs <xref ref-type="fig" rid="F3">3A–F</xref>, <xref ref-type="fig" rid="F4">4A–I</xref>): yellow; 0.49 long (0.17, 0.09, 0.09, 0.14); femur swollen (width/length = 0.71); tibia about <abbrev xmlns:xlink="http://www.w3.org/1999/xlink" xlink:title="anterior sclerite" id="ABBRID0ECNAG" xlink:type="simple">as</abbrev> long <abbrev xmlns:xlink="http://www.w3.org/1999/xlink" xlink:title="anterior sclerite" id="ABBRID0EGNAG" xlink:type="simple">as</abbrev> patella; cymbium with 2 very long, curved, flat setae; bulb kidney-shape, base slightly swollen ventrally, tapering apically; psembolus complex, with basal leaf-shaped projection (<abbrev xmlns:xlink="http://www.w3.org/1999/xlink" xlink:title="basal leaf-shaped projection" id="ABBRID0EKNAG" xlink:type="simple">blp</abbrev>), 1 blade-like lobe (<abbrev xmlns:xlink="http://www.w3.org/1999/xlink" xlink:title="blade-like lobes" id="ABBRID0EONAG" xlink:type="simple">bll</abbrev>), broad median branch (<abbrev xmlns:xlink="http://www.w3.org/1999/xlink" xlink:title="median branch" id="ABBRID0ESNAG" xlink:type="simple">mb</abbrev>) and lateral branch (<abbrev xmlns:xlink="http://www.w3.org/1999/xlink" xlink:title="lateral branch" id="ABBRID0EWNAG" xlink:type="simple">lb</abbrev>), surrounded by numerous fiber structures.</p><fig id="F3" position="float" orientation="portrait"><object-id xmlns:xlink="http://www.w3.org/1999/xlink" content-type="doi" xlink:type="simple">10.3897/zookeys.1248.158273.figure3</object-id><object-id xmlns:xlink="http://www.w3.org/1999/xlink" content-type="arpha" xlink:type="simple">EDC847B4-0947-594C-A772-5F16C6FA2DD9</object-id><label>Figure 3.</label><caption><p><italic><tp:taxon-name><tp:taxon-name-part taxon-name-part-type="genus" reg="Trilacuna">Trilacuna</tp:taxon-name-part><tp:taxon-name-part taxon-name-part-type="species" reg="manhao">manhao</tp:taxon-name-part></tp:taxon-name></italic> sp. nov. A–F. Male left palp; A, B, E. Prolateral, retrolateral and dorsal views; C, D, F. Distal part of bulb, prolateral, retrolateral and dorsal views; G. Labium and endite, ventral view. Scale bars: 0.1 mm.</p></caption><graphic xmlns:xlink="http://www.w3.org/1999/xlink" xlink:href="zookeys-1248-017_article-158273__-g003.jpg" position="float" orientation="portrait" xlink:type="simple" id="oo_1387472.jpg"><uri content-type="original_file" xlink:type="simple">https://binary.pensoft.net/fig/1387472</uri></graphic></fig><fig id="F4" position="float" orientation="portrait"><object-id xmlns:xlink="http://www.w3.org/1999/xlink" content-type="doi" xlink:type="simple">10.3897/zookeys.1248.158273.figure4</object-id><object-id xmlns:xlink="http://www.w3.org/1999/xlink" content-type="arpha" xlink:type="simple">DFDC9D19-3C9A-5DC8-ACA4-91B1ED86B735</object-id><label>Figure 4.</label><caption><p><italic><tp:taxon-name><tp:taxon-name-part taxon-name-part-type="genus" reg="Trilacuna">Trilacuna</tp:taxon-name-part><tp:taxon-name-part taxon-name-part-type="species" reg="manhao">manhao</tp:taxon-name-part></tp:taxon-name></italic> sp. nov., male left palp. A, B, G. Prolateral, retrolateral and dorsal views; C, F. Bulb, prolateral and retrolateral views; D, I. Distal part of bulb, prolateral and dorsal views; E, H. Detail of cymbium, arrows show the flat setae. Abbreviations: <abbrev xmlns:xlink="http://www.w3.org/1999/xlink" xlink:title="blade-like lobes" id="ABBRID0EFPAG" xlink:type="simple">bll</abbrev> = blade-like lobes; <abbrev xmlns:xlink="http://www.w3.org/1999/xlink" xlink:title="basal leaf-shaped projection" id="ABBRID0EJPAG" xlink:type="simple">blp</abbrev> = basal leaf-shaped projection; <abbrev xmlns:xlink="http://www.w3.org/1999/xlink" xlink:title="lateral branch" id="ABBRID0ENPAG" xlink:type="simple">lb</abbrev> = lateral branch; <abbrev xmlns:xlink="http://www.w3.org/1999/xlink" xlink:title="median branch" id="ABBRID0ERPAG" xlink:type="simple">mb</abbrev> = median branch. Scale bars: 0.1 mm (A–C, E–H); 0.05 mm (D, I).</p></caption><graphic xmlns:xlink="http://www.w3.org/1999/xlink" xlink:href="zookeys-1248-017_article-158273__-g004.jpg" position="float" orientation="portrait" xlink:type="simple" id="oo_1387473.jpg"><uri content-type="original_file" xlink:type="simple">https://binary.pensoft.net/fig/1387473</uri></graphic></fig><p><bold>Female.</bold> Same <abbrev xmlns:xlink="http://www.w3.org/1999/xlink" xlink:title="anterior sclerite" id="ABBRID0E5PAG" xlink:type="simple">as</abbrev> male except <abbrev xmlns:xlink="http://www.w3.org/1999/xlink" xlink:title="anterior sclerite" id="ABBRID0ECQAG" xlink:type="simple">as</abbrev> noted. Body length 1.56; habitus <abbrev xmlns:xlink="http://www.w3.org/1999/xlink" xlink:title="anterior sclerite" id="ABBRID0EGQAG" xlink:type="simple">as</abbrev> in Fig. <xref ref-type="fig" rid="F5">5A, C, E</xref>. Carapace 0.74 long, 0.59 wide. Abdomen: 0.85 long, 0.67 wide. Epigastric area (Figs <xref ref-type="fig" rid="F5">5G</xref>, <xref ref-type="fig" rid="F6">6A</xref>): with recurved, strongly sclerotized arches (<abbrev xmlns:xlink="http://www.w3.org/1999/xlink" xlink:title="sclerotized, recurved arches" id="ABBRID0EWQAG" xlink:type="simple">sar</abbrev>). Endogyne (Fig. <xref ref-type="fig" rid="F6">6B</xref>): with narrow, curved transverse sclerite (<abbrev xmlns:xlink="http://www.w3.org/1999/xlink" xlink:title="transverse sclerite" id="ABBRID0E5QAG" xlink:type="simple">tsc</abbrev>); with anterior slender stick-shaped sclerite (<abbrev xmlns:xlink="http://www.w3.org/1999/xlink" xlink:title="anterior sclerite" id="ABBRID0ECRAG" xlink:type="simple">as</abbrev>) and posterior small globular structure (<abbrev xmlns:xlink="http://www.w3.org/1999/xlink" xlink:title="globular structure" id="ABBRID0EGRAG" xlink:type="simple">glo</abbrev>); transverse bars (<abbrev xmlns:xlink="http://www.w3.org/1999/xlink" xlink:title="transverse bars" id="ABBRID0EKRAG" xlink:type="simple">tba</abbrev>) with pair of short lateral apodemes (<abbrev xmlns:xlink="http://www.w3.org/1999/xlink" xlink:title="apodemes" id="ABBRID0EORAG" xlink:type="simple">ap</abbrev>).</p><fig id="F5" position="float" orientation="portrait"><object-id xmlns:xlink="http://www.w3.org/1999/xlink" content-type="doi" xlink:type="simple">10.3897/zookeys.1248.158273.figure5</object-id><object-id xmlns:xlink="http://www.w3.org/1999/xlink" content-type="arpha" xlink:type="simple">B3A405BF-BC1E-59D9-B5AA-4F3C4861513F</object-id><label>Figure 5.</label><caption><p><italic><tp:taxon-name><tp:taxon-name-part taxon-name-part-type="genus" reg="Trilacuna">Trilacuna</tp:taxon-name-part><tp:taxon-name-part taxon-name-part-type="species" reg="manhao">manhao</tp:taxon-name-part></tp:taxon-name></italic> sp. nov., female paratype. A, C, E. Habitus, dorsal, ventral and lateral views; B, D, F, H. Prosoma, dorsal, ventral, lateral and anterior views; G. Epigastric area, ventral view. Scale bars: 0.4 mm.</p></caption><graphic xmlns:xlink="http://www.w3.org/1999/xlink" xlink:href="zookeys-1248-017_article-158273__-g005.jpg" position="float" orientation="portrait" xlink:type="simple" id="oo_1387474.jpg"><uri content-type="original_file" xlink:type="simple">https://binary.pensoft.net/fig/1387474</uri></graphic></fig><fig id="F6" position="float" orientation="portrait"><object-id xmlns:xlink="http://www.w3.org/1999/xlink" content-type="doi" xlink:type="simple">10.3897/zookeys.1248.158273.figure6</object-id><object-id xmlns:xlink="http://www.w3.org/1999/xlink" content-type="arpha" xlink:type="simple">88588C07-24D8-5B4E-B790-9F9715F6B204</object-id><label>Figure 6.</label><caption><p><italic><tp:taxon-name><tp:taxon-name-part taxon-name-part-type="genus" reg="Trilacuna">Trilacuna</tp:taxon-name-part></tp:taxon-name></italic> spp., endogyne. A, B. <italic><tp:taxon-name><tp:taxon-name-part taxon-name-part-type="genus" reg="Trilacuna">Trilacuna</tp:taxon-name-part><tp:taxon-name-part taxon-name-part-type="species" reg="manhao">manhao</tp:taxon-name-part></tp:taxon-name></italic> sp. nov.; C, D. <italic><tp:taxon-name><tp:taxon-name-part taxon-name-part-type="genus" reg="Trilacuna">Trilacuna</tp:taxon-name-part><tp:taxon-name-part taxon-name-part-type="species" reg="mopanshan">mopanshan</tp:taxon-name-part></tp:taxon-name></italic> sp. nov.; A, C. Ventral view; B, D. Dorsal view. Abbreviations: <abbrev xmlns:xlink="http://www.w3.org/1999/xlink" xlink:title="apodemes" id="ABBRID0EPTAG" xlink:type="simple">ap</abbrev> = apodeme; <abbrev xmlns:xlink="http://www.w3.org/1999/xlink" xlink:title="anterior sclerite" id="ABBRID0ETTAG" xlink:type="simple">as</abbrev> = anterior sclerite; <abbrev xmlns:xlink="http://www.w3.org/1999/xlink" xlink:title="globular structure" id="ABBRID0EXTAG" xlink:type="simple">glo</abbrev> = globular structure; <abbrev xmlns:xlink="http://www.w3.org/1999/xlink" xlink:title="posterior spiracle" id="ABBRID0E2TAG" xlink:type="simple">psp</abbrev> = posterior spiracle; <abbrev xmlns:xlink="http://www.w3.org/1999/xlink" xlink:title="sclerotized, recurved arches" id="ABBRID0E6TAG" xlink:type="simple">sar</abbrev> = sclerotized, recurved arches; <abbrev xmlns:xlink="http://www.w3.org/1999/xlink" xlink:title="transverse bars" id="ABBRID0EDUAG" xlink:type="simple">tba</abbrev> = transverse bars; <abbrev xmlns:xlink="http://www.w3.org/1999/xlink" xlink:title="transverse sclerite" id="ABBRID0EHUAG" xlink:type="simple">tsc</abbrev> = transverse sclerite. Scale bars: 0.1 mm.</p></caption><graphic xmlns:xlink="http://www.w3.org/1999/xlink" xlink:href="zookeys-1248-017_article-158273__-g006.jpg" position="float" orientation="portrait" xlink:type="simple" id="oo_1387475.jpg"><uri content-type="original_file" xlink:type="simple">https://binary.pensoft.net/fig/1387475</uri></graphic></fig></tp:treatment-sec><tp:treatment-sec sec-type="distribution" id="SECID0EQUAG"><title>Distribution.</title><p>Known only from the type locality, Yunnan Province, China (Fig. <xref ref-type="fig" rid="F1">1</xref>).</p></tp:treatment-sec><tp:treatment-sec><!--Section generated to contain objects referenced in tp:taxon-treatment.--><fig id="F1" position="float" orientation="portrait"><object-id xmlns:xlink="http://www.w3.org/1999/xlink" content-type="doi" xlink:type="simple">10.3897/zookeys.1248.158273.figure1</object-id><object-id xmlns:xlink="http://www.w3.org/1999/xlink" content-type="arpha" xlink:type="simple">C32843A7-C467-5545-A530-9FA7246C8FD8</object-id><label>Figure 1.</label><caption><p>Distribution records of <italic><tp:taxon-name><tp:taxon-name-part taxon-name-part-type="genus" reg="Trilacuna">Trilacuna</tp:taxon-name-part></tp:taxon-name></italic> species from Yunnan Province, China: red circles represent 13 known species, green circles indicate the two new species. 1. <italic><tp:taxon-name><tp:taxon-name-part taxon-name-part-type="genus" reg="Trilacuna">T.</tp:taxon-name-part><tp:taxon-name-part taxon-name-part-type="species" reg="rastrum">rastrum</tp:taxon-name-part></tp:taxon-name></italic>; 2. <italic><tp:taxon-name><tp:taxon-name-part taxon-name-part-type="genus" reg="Trilacuna">T.</tp:taxon-name-part><tp:taxon-name-part taxon-name-part-type="species" reg="cuneata">cuneata</tp:taxon-name-part></tp:taxon-name></italic>; 3. <italic><tp:taxon-name><tp:taxon-name-part taxon-name-part-type="genus" reg="Trilacuna">T.</tp:taxon-name-part><tp:taxon-name-part taxon-name-part-type="species" reg="gongshan">gongshan</tp:taxon-name-part></tp:taxon-name></italic>; 4. <italic><tp:taxon-name><tp:taxon-name-part taxon-name-part-type="genus" reg="Trilacuna">T.</tp:taxon-name-part><tp:taxon-name-part taxon-name-part-type="species" reg="fugong">fugong</tp:taxon-name-part></tp:taxon-name></italic>; 5. <italic><tp:taxon-name><tp:taxon-name-part taxon-name-part-type="genus" reg="Trilacuna">T.</tp:taxon-name-part><tp:taxon-name-part taxon-name-part-type="species" reg="datang">datang</tp:taxon-name-part></tp:taxon-name></italic>; 6. <italic><tp:taxon-name><tp:taxon-name-part taxon-name-part-type="genus" reg="Trilacuna">T.</tp:taxon-name-part><tp:taxon-name-part taxon-name-part-type="species" reg="wuhe">wuhe</tp:taxon-name-part></tp:taxon-name></italic>; 7. <italic><tp:taxon-name><tp:taxon-name-part taxon-name-part-type="genus" reg="Trilacuna">T.</tp:taxon-name-part><tp:taxon-name-part taxon-name-part-type="species" reg="longling">longling</tp:taxon-name-part></tp:taxon-name></italic>; 8. <italic><tp:taxon-name><tp:taxon-name-part taxon-name-part-type="genus" reg="Trilacuna">T.</tp:taxon-name-part><tp:taxon-name-part taxon-name-part-type="species" reg="bawan">bawan</tp:taxon-name-part></tp:taxon-name></italic>; 9. <italic><tp:taxon-name><tp:taxon-name-part taxon-name-part-type="genus" reg="Trilacuna">T.</tp:taxon-name-part><tp:taxon-name-part taxon-name-part-type="species" reg="xiaoheishan">xiaoheishan</tp:taxon-name-part></tp:taxon-name></italic>; 10. <italic><tp:taxon-name><tp:taxon-name-part taxon-name-part-type="genus" reg="Trilacuna">T.</tp:taxon-name-part><tp:taxon-name-part taxon-name-part-type="species" reg="wumanshan">wumanshan</tp:taxon-name-part></tp:taxon-name></italic>; 11. <italic><tp:taxon-name><tp:taxon-name-part taxon-name-part-type="genus" reg="Trilacuna">T.</tp:taxon-name-part><tp:taxon-name-part taxon-name-part-type="species" reg="cangshan">cangshan</tp:taxon-name-part></tp:taxon-name></italic>; 12. <italic><tp:taxon-name><tp:taxon-name-part taxon-name-part-type="genus" reg="Trilacuna">T.</tp:taxon-name-part><tp:taxon-name-part taxon-name-part-type="species" reg="xinping">xinping</tp:taxon-name-part></tp:taxon-name></italic>; 13. <italic><tp:taxon-name><tp:taxon-name-part taxon-name-part-type="genus" reg="Trilacuna">T.</tp:taxon-name-part><tp:taxon-name-part taxon-name-part-type="species" reg="aoxian">aoxian</tp:taxon-name-part></tp:taxon-name></italic>; 14. <italic><tp:taxon-name><tp:taxon-name-part taxon-name-part-type="genus" reg="Trilacuna">T.</tp:taxon-name-part><tp:taxon-name-part taxon-name-part-type="species" reg="mopanshan">mopanshan</tp:taxon-name-part></tp:taxon-name></italic> sp. nov.; 15. <italic><tp:taxon-name><tp:taxon-name-part taxon-name-part-type="genus" reg="Trilacuna">T.</tp:taxon-name-part><tp:taxon-name-part taxon-name-part-type="species" reg="manhao">manhao</tp:taxon-name-part></tp:taxon-name></italic> sp. nov.</p></caption><graphic xmlns:xlink="http://www.w3.org/1999/xlink" xlink:href="zookeys-1248-017_article-158273__-g001.jpg" position="float" orientation="portrait" xlink:type="simple" id="oo_1387470.jpg"><uri content-type="original_file" xlink:type="simple">https://binary.pensoft.net/fig/1387470</uri></graphic></fig></tp:treatment-sec><ref-list><ref id="B6"><mixed-citation xmlns:xlink="http://www.w3.org/1999/xlink" xlink:type="simple"><person-group><name name-style="western"><surname>Tong</surname><given-names>Y</given-names></name><name name-style="western"><surname>Chen</surname><given-names>H</given-names></name><name name-style="western"><surname>Bai</surname><given-names>S</given-names></name><name name-style="western"><surname>Zhang</surname><given-names>Z</given-names></name><name name-style="western"><surname>Li</surname><given-names>S</given-names></name></person-group> (<year>2019</year>) <article-title>Seven new species of the genus <italic><tp:taxon-name><tp:taxon-name-part taxon-name-part-type="genus">Trilacuna</tp:taxon-name-part></tp:taxon-name></italic> Tong &amp; Li, 2007 from Yunnan, China (<tp:taxon-name><tp:taxon-name-part taxon-name-part-type="order">Araneae</tp:taxon-name-part></tp:taxon-name>, <tp:taxon-name><tp:taxon-name-part taxon-name-part-type="family">Oonopidae</tp:taxon-name-part></tp:taxon-name>).</article-title><source>ZooKeys</source><volume>821</volume>: <fpage>11</fpage>–<lpage>44</lpage>. <ext-link xlink:href="10.3897/zookeys.821.29599" ext-link-type="doi" xlink:type="simple">https://doi.org/10.3897/zookeys.821.29599</ext-link></mixed-citation></ref></ref-list></tp:taxon-treatment>
