# Supplementary material for: ﻿Two new species of Trilacuna Tong & Li, 2007 (Araneae, Oonopidae) from Yunnan Province, China, with a key to all known Trilacuna species of Yunnan
Source: Zookeys. 2025 Aug 4;1248:17–32. doi: 10.3897/zookeys.1248.158273 (PMC12340530; doi:10.3897/zookeys.1248.158273)
Supplement: XML Treatment for Trilacuna mopanshan [file zookeys.1248.158273-treatment3.xml]

<!DOCTYPE tp:taxon-treatment
  PUBLIC "-//TaxonX//DTD Taxonomic Treatment Publishing DTD v0 20100105//EN" "tax-treatment-NSO.dtd">
<tp:taxon-treatment xmlns:tp="http://www.plazi.org/taxpub"><tp:treatment-meta><kwd-group><label>Taxon classification</label><kwd>
                <named-content content-type="kingdom">Animalia</named-content>
              </kwd><kwd>
                <named-content content-type="order">Araneae</named-content>
              </kwd><kwd>
                <named-content content-type="family">Oonopidae</named-content>
              </kwd></kwd-group><mixed-citation publication-type="journal"><person-group><name><surname>Dai</surname><given-names>Chengzhi</given-names></name><name><surname>Chen</surname><given-names>Qiang</given-names></name><name><surname>Tong</surname><given-names>Yanfeng</given-names></name><name><surname>Bian</surname><given-names>Dongju</given-names></name><name><surname>Li</surname><given-names>Shuqiang</given-names></name></person-group><article-title>﻿Two new species of <italic><tp:taxon-name><tp:taxon-name-part taxon-name-part-type="genus" reg="Trilacuna">Trilacuna</tp:taxon-name-part></tp:taxon-name></italic> Tong &amp; Li, 2007 (<tp:taxon-name><tp:taxon-name-part taxon-name-part-type="order">Araneae</tp:taxon-name-part></tp:taxon-name>, <tp:taxon-name><tp:taxon-name-part taxon-name-part-type="family">Oonopidae</tp:taxon-name-part></tp:taxon-name>) from Yunnan Province, China, with a key to all known <italic><tp:taxon-name><tp:taxon-name-part taxon-name-part-type="genus" reg="Trilacuna">Trilacuna</tp:taxon-name-part></tp:taxon-name></italic> species of Yunnan</article-title><source>Zookeys</source><day>04</day><month>08</month><year>2025</year><volume>1248</volume><fpage>17</fpage><lpage>32</lpage><pub-id pub-id-type="doi">10.3897/zookeys.1248.158273</pub-id></mixed-citation></tp:treatment-meta><tp:nomenclature><label>﻿</label><tp:taxon-name>
              <object-id xmlns:xlink="http://www.w3.org/1999/xlink" content-type="arpha" xlink:type="simple">82ED2FAD-FD29-5B1F-96B4-46F67F3B01DF</object-id>
              <tp:taxon-name-part taxon-name-part-type="genus" reg="Trilacuna">Trilacuna</tp:taxon-name-part>
              <tp:taxon-name-part taxon-name-part-type="species" reg="mopanshan">mopanshan</tp:taxon-name-part>
              <object-id xmlns:xlink="http://www.w3.org/1999/xlink" content-type="zoobank" xlink:type="simple">https://zoobank.org/6AADB417-59E5-461B-AFD3-E3BDA5CA143B</object-id>
            </tp:taxon-name><tp:taxon-authority>Tong &amp; Li</tp:taxon-authority><tp:taxon-status xmlns:xlink="http://www.w3.org/1999/xlink" xlink:type="simple">sp. nov.</tp:taxon-status><xref ref-type="fig" rid="F6">Figs 6C, D</xref><xref ref-type="fig" rid="F7">, 7</xref><xref ref-type="fig" rid="F8">, 8</xref><xref ref-type="fig" rid="F9">, 9</xref><xref ref-type="fig" rid="F10">, 10 Common name: 磨盘山三窝蛛</xref></tp:nomenclature><tp:treatment-sec sec-type="type material" id="SECID0EZWAG"><title>Type material.</title><p><bold><italic>Holotype</italic></bold> China • ♂ (<abbrev xmlns:xlink="http://www.w3.org/1999/xlink" content-type="institution" xlink:title="Shenyang Normal University" id="ABBRID0EEXAG" xlink:type="simple">SYNU</abbrev>-925); Yunnan Prov., Yuxi City, Xinping Co., Mopanshan National Forest Park; <named-content xmlns:xlink="http://www.w3.org/1999/xlink" content-type="dwc:verbatimCoordinates" xlink:type="simple"><named-content content-type="geo-json" specific-use="{&#34;type&#34;:&#34;Point&#34;,&#34;coordinates&#34;:[101.939883,23.960117]}" id="NCID0EMXAG" xlink:type="simple">23°57'36.42"N, 101°56'23.58"E</named-content></named-content>, 2113 m elev.; 1.VI.2015; Z. Chen &amp; Y. Li leg. <bold><italic>Paratypes</italic>.</bold> China • 6♀ (<abbrev xmlns:xlink="http://www.w3.org/1999/xlink" content-type="institution" xlink:title="Shenyang Normal University" id="ABBRID0EVXAG" xlink:type="simple">SYNU</abbrev>-926, <abbrev xmlns:xlink="http://www.w3.org/1999/xlink" content-type="institution" xlink:title="Shenyang Normal University" id="ABBRID0E1XAG" xlink:type="simple">SYNU</abbrev>-980–984); same data <abbrev xmlns:xlink="http://www.w3.org/1999/xlink" xlink:title="anterior sclerite" id="ABBRID0E6XAG" xlink:type="simple">as</abbrev> holotype.</p></tp:treatment-sec><tp:treatment-sec sec-type="material" id="SECID0EDYAG"><title>Other material.</title><p>China • 1♂3♀ (<abbrev xmlns:xlink="http://www.w3.org/1999/xlink" content-type="institution" xlink:title="Shenyang Normal University" id="ABBRID0EJYAG" xlink:type="simple">SYNU</abbrev>-985–988); Yunnan Prov., Yuxi City, Xinping Co., Xinhua Township, Guzhou Wild Forest; <named-content xmlns:xlink="http://www.w3.org/1999/xlink" content-type="dwc:verbatimCoordinates" xlink:type="simple"><named-content content-type="geo-json" specific-use="{&#34;type&#34;:&#34;Point&#34;,&#34;coordinates&#34;:[101.849967,24.110550]}" id="NCID0ERYAG" xlink:type="simple">24°6'37.98"N, 101°50'59.88"E</named-content></named-content>, 1987 m elev.; 2.VI.2015; Z. Chen &amp; Y. Li leg.</p></tp:treatment-sec><tp:treatment-sec sec-type="etymology" id="SECID0EWYAG"><title>Etymology.</title><p>The specific name is a noun in apposition taken from the type locality.</p></tp:treatment-sec><tp:treatment-sec sec-type="diagnosis" id="SECID0E2YAG"><title>Diagnosis.</title><p>The new species is similar to <italic><tp:taxon-name><tp:taxon-name-part taxon-name-part-type="genus" reg="Trilacuna">T.</tp:taxon-name-part><tp:taxon-name-part taxon-name-part-type="species" reg="xinping">xinping</tp:taxon-name-part></tp:taxon-name></italic> in the granulated carapace and the slightly elevated male epigastric region, but can be distinguished by the sternum strongly rugose (Fig. <xref ref-type="fig" rid="F7">7D</xref>) vs. reticulate, with a cluster of short setae (<xref ref-type="bibr" rid="B6">Tong et al. 2019</xref>: fig. 20A), the base of bulb strongly swollen ventrally (Figs <xref ref-type="fig" rid="F8">8A</xref>, <xref ref-type="fig" rid="F9">9A</xref>) vs. straight (<xref ref-type="bibr" rid="B6">Tong et al. 2019</xref>: figs 19E, 23E), the psembolus with two leaf-like lobes (Fig. <xref ref-type="fig" rid="F9">9D</xref>) vs. comb-shaped lobes (<xref ref-type="bibr" rid="B6">Tong et al. 2019</xref>: fig. 20B), and the scutum of female covering about 5/6 of abdomen length (Fig. <xref ref-type="fig" rid="F10">10A, C, E</xref>) vs. the whole abdomen (<xref ref-type="bibr" rid="B6">Tong et al. 2019</xref>: fig. 21A, B, C).</p><fig id="F7" position="float" orientation="portrait"><object-id xmlns:xlink="http://www.w3.org/1999/xlink" content-type="doi" xlink:type="simple">10.3897/zookeys.1248.158273.figure7</object-id><object-id xmlns:xlink="http://www.w3.org/1999/xlink" content-type="arpha" xlink:type="simple">BF365C49-D5A5-5BB7-A8D7-9D80B7711DCF</object-id><label>Figure 7.</label><caption><p><italic><tp:taxon-name><tp:taxon-name-part taxon-name-part-type="genus" reg="Trilacuna">Trilacuna</tp:taxon-name-part><tp:taxon-name-part taxon-name-part-type="species" reg="mopanshan">mopanshan</tp:taxon-name-part></tp:taxon-name></italic> sp. nov., male holotype. A, C, E. Habitus, dorsal, ventral and lateral views; B, D, F, H. Prosoma, dorsal, ventral, lateral and anterior views; G. Epigastric area, ventral view, arrow shows the semi-circular spot. Scale bars: 0.4 mm.</p></caption><graphic xmlns:xlink="http://www.w3.org/1999/xlink" xlink:href="zookeys-1248-017_article-158273__-g007.jpg" position="float" orientation="portrait" xlink:type="simple" id="oo_1387476.jpg"><uri content-type="original_file" xlink:type="simple">https://binary.pensoft.net/fig/1387476</uri></graphic></fig><fig id="F8" position="float" orientation="portrait"><object-id xmlns:xlink="http://www.w3.org/1999/xlink" content-type="doi" xlink:type="simple">10.3897/zookeys.1248.158273.figure8</object-id><object-id xmlns:xlink="http://www.w3.org/1999/xlink" content-type="arpha" xlink:type="simple">7728D762-52A1-5A99-A462-9C845CA845A5</object-id><label>Figure 8.</label><caption><p><italic><tp:taxon-name><tp:taxon-name-part taxon-name-part-type="genus" reg="Trilacuna">Trilacuna</tp:taxon-name-part><tp:taxon-name-part taxon-name-part-type="species" reg="mopanshan">mopanshan</tp:taxon-name-part></tp:taxon-name></italic> sp. nov. A–F. Male left palp; A, B, E. Prolateral, retrolateral and dorsal views; C, D, F. Bulb, prolateral, retrolateral and dorsal views; G. Labium and endite, ventral view. Scale bars: 0.1 mm.</p></caption><graphic xmlns:xlink="http://www.w3.org/1999/xlink" xlink:href="zookeys-1248-017_article-158273__-g008.jpg" position="float" orientation="portrait" xlink:type="simple" id="oo_1387477.jpg"><uri content-type="original_file" xlink:type="simple">https://binary.pensoft.net/fig/1387477</uri></graphic></fig><fig id="F9" position="float" orientation="portrait"><object-id xmlns:xlink="http://www.w3.org/1999/xlink" content-type="doi" xlink:type="simple">10.3897/zookeys.1248.158273.figure9</object-id><object-id xmlns:xlink="http://www.w3.org/1999/xlink" content-type="arpha" xlink:type="simple">F98A5AF4-3091-5034-B372-2B1CD3B438B4</object-id><label>Figure 9.</label><caption><p><italic><tp:taxon-name><tp:taxon-name-part taxon-name-part-type="genus" reg="Trilacuna">Trilacuna</tp:taxon-name-part><tp:taxon-name-part taxon-name-part-type="species" reg="mopanshan">mopanshan</tp:taxon-name-part></tp:taxon-name></italic> sp. nov., male left palp. A, B, G. Prolateral, retrolateral and dorsal views; C, E. Bulb, prolateral and retrolateralviews; D, F, H. Distal part of bulb, prolateral, retrolateral and dorsal views. Abbreviations: <abbrev xmlns:xlink="http://www.w3.org/1999/xlink" xlink:title="basal branch" id="ABBRID0ET3AG" xlink:type="simple">bb</abbrev> = basal branch; <abbrev xmlns:xlink="http://www.w3.org/1999/xlink" xlink:title="lateral branch" id="ABBRID0EX3AG" xlink:type="simple">lb</abbrev> = lateral branch; <abbrev xmlns:xlink="http://www.w3.org/1999/xlink" xlink:title="leaf-like lobes" id="ABBRID0E23AG" xlink:type="simple">lll</abbrev> = leaf-like lobes; <abbrev xmlns:xlink="http://www.w3.org/1999/xlink" xlink:title="median branch" id="ABBRID0E63AG" xlink:type="simple">mb</abbrev> = median branch. Scale bars: 0.1 mm (A–C, E, G); 0.05 mm (D, F, H).</p></caption><graphic xmlns:xlink="http://www.w3.org/1999/xlink" xlink:href="zookeys-1248-017_article-158273__-g009.jpg" position="float" orientation="portrait" xlink:type="simple" id="oo_1387478.jpg"><uri content-type="original_file" xlink:type="simple">https://binary.pensoft.net/fig/1387478</uri></graphic></fig><fig id="F10" position="float" orientation="portrait"><object-id xmlns:xlink="http://www.w3.org/1999/xlink" content-type="doi" xlink:type="simple">10.3897/zookeys.1248.158273.figure10</object-id><object-id xmlns:xlink="http://www.w3.org/1999/xlink" content-type="arpha" xlink:type="simple">C3450A4D-C1BD-524F-A245-FF6AA67EE589</object-id><label>Figure 10.</label><caption><p><italic><tp:taxon-name><tp:taxon-name-part taxon-name-part-type="genus" reg="Trilacuna">Trilacuna</tp:taxon-name-part><tp:taxon-name-part taxon-name-part-type="species" reg="mopanshan">mopanshan</tp:taxon-name-part></tp:taxon-name></italic> sp. nov., female paratype. A, C, E. Habitus, dorsal, ventral and lateral views; B, D, F, H. Prosoma, dorsal, ventral, lateral and anterior views; G. Epigastric area, ventral view. Scale bars: 0.4 mm (A–F, H); 0.2 mm (G).</p></caption><graphic xmlns:xlink="http://www.w3.org/1999/xlink" xlink:href="zookeys-1248-017_article-158273__-g010.jpg" position="float" orientation="portrait" xlink:type="simple" id="oo_1387479.jpg"><uri content-type="original_file" xlink:type="simple">https://binary.pensoft.net/fig/1387479</uri></graphic></fig></tp:treatment-sec><tp:treatment-sec sec-type="description" id="SECID0EA5AG"><title>Description.</title><p><bold>Male.</bold> Body: yellow, legs pale yellow; habitus <abbrev xmlns:xlink="http://www.w3.org/1999/xlink" xlink:title="anterior sclerite" id="ABBRID0EI5AG" xlink:type="simple">as</abbrev> in Fig. <xref ref-type="fig" rid="F7">7A, C, E</xref>; body length 1.52; Carapace (Fig. <xref ref-type="fig" rid="F7">7B, F</xref>): 0.75 long, 0.52 wide; sides granulate. lateral sides granulate. Eyes (Fig. <xref ref-type="fig" rid="F7">7B, H</xref>): well developed; <abbrev xmlns:xlink="http://www.w3.org/1999/xlink" xlink:title="anterior lateral eyes" id="ABBRID0EY5AG" xlink:type="simple">ALE</abbrev> largest, <abbrev xmlns:xlink="http://www.w3.org/1999/xlink" xlink:title="posterior lateral eyes" id="ABBRID0E35AG" xlink:type="simple">PLE</abbrev> smallest; posterior eye row recurved from above, procurved from front; <abbrev xmlns:xlink="http://www.w3.org/1999/xlink" xlink:title="anterior lateral eyes" id="ABBRID0EA6AG" xlink:type="simple">ALE</abbrev> separated from edge of carapace by 1.3 diameters. Mouthparts (Figs <xref ref-type="fig" rid="F7">7D</xref>, <xref ref-type="fig" rid="F8">8G</xref>): endites distally branched. Sternum (Fig. <xref ref-type="fig" rid="F7">7D</xref>): surface strongly rugose. Abdomen (Fig. <xref ref-type="fig" rid="F7">7A, C, E, G</xref>): 0.69 long, 0.54 wide; sperm pore situated at level of anterior spiracles; apodemes present, posterior spiracles not connected by groove; with small semi-circular spot situated between posterior spiracles; epigastric region slightly elevated. Palp (Figs <xref ref-type="fig" rid="F8">8A–F</xref>, <xref ref-type="fig" rid="F9">9A–H</xref>): yellow; 0.54 long (0.17, 0.10, 0.11, 0.16); femur swollen (width/length = 0.82); tibia about <abbrev xmlns:xlink="http://www.w3.org/1999/xlink" xlink:title="anterior sclerite" id="ABBRID0E36AG" xlink:type="simple">as</abbrev> long <abbrev xmlns:xlink="http://www.w3.org/1999/xlink" xlink:title="anterior sclerite" id="ABBRID0EAABG" xlink:type="simple">as</abbrev> patella; bulb triangular, base strongly swollen ventrally, tapering apically; psembolus complex, with basal branch (<abbrev xmlns:xlink="http://www.w3.org/1999/xlink" xlink:title="basal branch" id="ABBRID0EEABG" xlink:type="simple">bb</abbrev>), 2 leaf-like lobes (<abbrev xmlns:xlink="http://www.w3.org/1999/xlink" xlink:title="leaf-like lobes" id="ABBRID0EIABG" xlink:type="simple">lll</abbrev>), broad median branch (<abbrev xmlns:xlink="http://www.w3.org/1999/xlink" xlink:title="median branch" id="ABBRID0EMABG" xlink:type="simple">mb</abbrev>) and lateral branch (<abbrev xmlns:xlink="http://www.w3.org/1999/xlink" xlink:title="lateral branch" id="ABBRID0EQABG" xlink:type="simple">lb</abbrev>), surrounded by numerous fiber structures.</p><p><bold>Female.</bold> Same <abbrev xmlns:xlink="http://www.w3.org/1999/xlink" xlink:title="anterior sclerite" id="ABBRID0EYABG" xlink:type="simple">as</abbrev> male except <abbrev xmlns:xlink="http://www.w3.org/1999/xlink" xlink:title="anterior sclerite" id="ABBRID0E3ABG" xlink:type="simple">as</abbrev> noted. Body length 1.62; habitus <abbrev xmlns:xlink="http://www.w3.org/1999/xlink" xlink:title="anterior sclerite" id="ABBRID0EABBG" xlink:type="simple">as</abbrev> in Fig. <xref ref-type="fig" rid="F10">10A, C, E</xref>. Carapace 0.68 long, 0.55 wide. Abdomen: 0.85 long, 0.62 wide; dorsal scutum covering about 5/6 of abdomen length. Epigastric area (Figs <xref ref-type="fig" rid="F10">10G</xref>, <xref ref-type="fig" rid="F6">6C</xref>): with recurved, strongly sclerotized arches (<abbrev xmlns:xlink="http://www.w3.org/1999/xlink" xlink:title="sclerotized, recurved arches" id="ABBRID0EQBBG" xlink:type="simple">sar</abbrev>). Endogyne (Fig. <xref ref-type="fig" rid="F6">6D</xref>): with narrow, straight transverse sclerite (<abbrev xmlns:xlink="http://www.w3.org/1999/xlink" xlink:title="transverse sclerite" id="ABBRID0EYBBG" xlink:type="simple">tsc</abbrev>); with anterior T-shaped slender sclerite (<abbrev xmlns:xlink="http://www.w3.org/1999/xlink" xlink:title="anterior sclerite" id="ABBRID0E3BBG" xlink:type="simple">as</abbrev>) and posterior small globular structure (<abbrev xmlns:xlink="http://www.w3.org/1999/xlink" xlink:title="globular structure" id="ABBRID0EACBG" xlink:type="simple">glo</abbrev>); transverse bars (<abbrev xmlns:xlink="http://www.w3.org/1999/xlink" xlink:title="transverse bars" id="ABBRID0EECBG" xlink:type="simple">tba</abbrev>) with pair of short lateral apodemes (<abbrev xmlns:xlink="http://www.w3.org/1999/xlink" xlink:title="apodemes" id="ABBRID0EICBG" xlink:type="simple">ap</abbrev>).</p></tp:treatment-sec><tp:treatment-sec sec-type="distribution" id="SECID0EMCBG"><title>Distribution.</title><p>Known only from the type locality, Yunnan Province, China (Fig. <xref ref-type="fig" rid="F1">1</xref>).</p></tp:treatment-sec><tp:treatment-sec><!--Section generated to contain objects referenced in tp:taxon-treatment.--><fig id="F6" position="float" orientation="portrait"><object-id xmlns:xlink="http://www.w3.org/1999/xlink" content-type="doi" xlink:type="simple">10.3897/zookeys.1248.158273.figure6</object-id><object-id xmlns:xlink="http://www.w3.org/1999/xlink" content-type="arpha" xlink:type="simple">88588C07-24D8-5B4E-B790-9F9715F6B204</object-id><label>Figure 6.</label><caption><p><italic><tp:taxon-name><tp:taxon-name-part taxon-name-part-type="genus" reg="Trilacuna">Trilacuna</tp:taxon-name-part></tp:taxon-name></italic> spp., endogyne. A, B. <italic><tp:taxon-name><tp:taxon-name-part taxon-name-part-type="genus" reg="Trilacuna">Trilacuna</tp:taxon-name-part><tp:taxon-name-part taxon-name-part-type="species" reg="manhao">manhao</tp:taxon-name-part></tp:taxon-name></italic> sp. nov.; C, D. <italic><tp:taxon-name><tp:taxon-name-part taxon-name-part-type="genus" reg="Trilacuna">Trilacuna</tp:taxon-name-part><tp:taxon-name-part taxon-name-part-type="species" reg="mopanshan">mopanshan</tp:taxon-name-part></tp:taxon-name></italic> sp. nov.; A, C. Ventral view; B, D. Dorsal view. Abbreviations: <abbrev xmlns:xlink="http://www.w3.org/1999/xlink" xlink:title="apodemes" id="ABBRID0EPTAG" xlink:type="simple">ap</abbrev> = apodeme; <abbrev xmlns:xlink="http://www.w3.org/1999/xlink" xlink:title="anterior sclerite" id="ABBRID0ETTAG" xlink:type="simple">as</abbrev> = anterior sclerite; <abbrev xmlns:xlink="http://www.w3.org/1999/xlink" xlink:title="globular structure" id="ABBRID0EXTAG" xlink:type="simple">glo</abbrev> = globular structure; <abbrev xmlns:xlink="http://www.w3.org/1999/xlink" xlink:title="posterior spiracle" id="ABBRID0E2TAG" xlink:type="simple">psp</abbrev> = posterior spiracle; <abbrev xmlns:xlink="http://www.w3.org/1999/xlink" xlink:title="sclerotized, recurved arches" id="ABBRID0E6TAG" xlink:type="simple">sar</abbrev> = sclerotized, recurved arches; <abbrev xmlns:xlink="http://www.w3.org/1999/xlink" xlink:title="transverse bars" id="ABBRID0EDUAG" xlink:type="simple">tba</abbrev> = transverse bars; <abbrev xmlns:xlink="http://www.w3.org/1999/xlink" xlink:title="transverse sclerite" id="ABBRID0EHUAG" xlink:type="simple">tsc</abbrev> = transverse sclerite. Scale bars: 0.1 mm.</p></caption><graphic xmlns:xlink="http://www.w3.org/1999/xlink" xlink:href="zookeys-1248-017_article-158273__-g006.jpg" position="float" orientation="portrait" xlink:type="simple" id="oo_1387475.jpg"><uri content-type="original_file" xlink:type="simple">https://binary.pensoft.net/fig/1387475</uri></graphic></fig><fig id="F1" position="float" orientation="portrait"><object-id xmlns:xlink="http://www.w3.org/1999/xlink" content-type="doi" xlink:type="simple">10.3897/zookeys.1248.158273.figure1</object-id><object-id xmlns:xlink="http://www.w3.org/1999/xlink" content-type="arpha" xlink:type="simple">C32843A7-C467-5545-A530-9FA7246C8FD8</object-id><label>Figure 1.</label><caption><p>Distribution records of <italic><tp:taxon-name><tp:taxon-name-part taxon-name-part-type="genus" reg="Trilacuna">Trilacuna</tp:taxon-name-part></tp:taxon-name></italic> species from Yunnan Province, China: red circles represent 13 known species, green circles indicate the two new species. 1. <italic><tp:taxon-name><tp:taxon-name-part taxon-name-part-type="genus" reg="Trilacuna">T.</tp:taxon-name-part><tp:taxon-name-part taxon-name-part-type="species" reg="rastrum">rastrum</tp:taxon-name-part></tp:taxon-name></italic>; 2. <italic><tp:taxon-name><tp:taxon-name-part taxon-name-part-type="genus" reg="Trilacuna">T.</tp:taxon-name-part><tp:taxon-name-part taxon-name-part-type="species" reg="cuneata">cuneata</tp:taxon-name-part></tp:taxon-name></italic>; 3. <italic><tp:taxon-name><tp:taxon-name-part taxon-name-part-type="genus" reg="Trilacuna">T.</tp:taxon-name-part><tp:taxon-name-part taxon-name-part-type="species" reg="gongshan">gongshan</tp:taxon-name-part></tp:taxon-name></italic>; 4. <italic><tp:taxon-name><tp:taxon-name-part taxon-name-part-type="genus" reg="Trilacuna">T.</tp:taxon-name-part><tp:taxon-name-part taxon-name-part-type="species" reg="fugong">fugong</tp:taxon-name-part></tp:taxon-name></italic>; 5. <italic><tp:taxon-name><tp:taxon-name-part taxon-name-part-type="genus" reg="Trilacuna">T.</tp:taxon-name-part><tp:taxon-name-part taxon-name-part-type="species" reg="datang">datang</tp:taxon-name-part></tp:taxon-name></italic>; 6. <italic><tp:taxon-name><tp:taxon-name-part taxon-name-part-type="genus" reg="Trilacuna">T.</tp:taxon-name-part><tp:taxon-name-part taxon-name-part-type="species" reg="wuhe">wuhe</tp:taxon-name-part></tp:taxon-name></italic>; 7. <italic><tp:taxon-name><tp:taxon-name-part taxon-name-part-type="genus" reg="Trilacuna">T.</tp:taxon-name-part><tp:taxon-name-part taxon-name-part-type="species" reg="longling">longling</tp:taxon-name-part></tp:taxon-name></italic>; 8. <italic><tp:taxon-name><tp:taxon-name-part taxon-name-part-type="genus" reg="Trilacuna">T.</tp:taxon-name-part><tp:taxon-name-part taxon-name-part-type="species" reg="bawan">bawan</tp:taxon-name-part></tp:taxon-name></italic>; 9. <italic><tp:taxon-name><tp:taxon-name-part taxon-name-part-type="genus" reg="Trilacuna">T.</tp:taxon-name-part><tp:taxon-name-part taxon-name-part-type="species" reg="xiaoheishan">xiaoheishan</tp:taxon-name-part></tp:taxon-name></italic>; 10. <italic><tp:taxon-name><tp:taxon-name-part taxon-name-part-type="genus" reg="Trilacuna">T.</tp:taxon-name-part><tp:taxon-name-part taxon-name-part-type="species" reg="wumanshan">wumanshan</tp:taxon-name-part></tp:taxon-name></italic>; 11. <italic><tp:taxon-name><tp:taxon-name-part taxon-name-part-type="genus" reg="Trilacuna">T.</tp:taxon-name-part><tp:taxon-name-part taxon-name-part-type="species" reg="cangshan">cangshan</tp:taxon-name-part></tp:taxon-name></italic>; 12. <italic><tp:taxon-name><tp:taxon-name-part taxon-name-part-type="genus" reg="Trilacuna">T.</tp:taxon-name-part><tp:taxon-name-part taxon-name-part-type="species" reg="xinping">xinping</tp:taxon-name-part></tp:taxon-name></italic>; 13. <italic><tp:taxon-name><tp:taxon-name-part taxon-name-part-type="genus" reg="Trilacuna">T.</tp:taxon-name-part><tp:taxon-name-part taxon-name-part-type="species" reg="aoxian">aoxian</tp:taxon-name-part></tp:taxon-name></italic>; 14. <italic><tp:taxon-name><tp:taxon-name-part taxon-name-part-type="genus" reg="Trilacuna">T.</tp:taxon-name-part><tp:taxon-name-part taxon-name-part-type="species" reg="mopanshan">mopanshan</tp:taxon-name-part></tp:taxon-name></italic> sp. nov.; 15. <italic><tp:taxon-name><tp:taxon-name-part taxon-name-part-type="genus" reg="Trilacuna">T.</tp:taxon-name-part><tp:taxon-name-part taxon-name-part-type="species" reg="manhao">manhao</tp:taxon-name-part></tp:taxon-name></italic> sp. nov.</p></caption><graphic xmlns:xlink="http://www.w3.org/1999/xlink" xlink:href="zookeys-1248-017_article-158273__-g001.jpg" position="float" orientation="portrait" xlink:type="simple" id="oo_1387470.jpg"><uri content-type="original_file" xlink:type="simple">https://binary.pensoft.net/fig/1387470</uri></graphic></fig></tp:treatment-sec><ref-list><ref id="B6"><mixed-citation xmlns:xlink="http://www.w3.org/1999/xlink" xlink:type="simple"><person-group><name name-style="western"><surname>Tong</surname><given-names>Y</given-names></name><name name-style="western"><surname>Chen</surname><given-names>H</given-names></name><name name-style="western"><surname>Bai</surname><given-names>S</given-names></name><name name-style="western"><surname>Zhang</surname><given-names>Z</given-names></name><name name-style="western"><surname>Li</surname><given-names>S</given-names></name></person-group> (<year>2019</year>) <article-title>Seven new species of the genus <italic><tp:taxon-name><tp:taxon-name-part taxon-name-part-type="genus">Trilacuna</tp:taxon-name-part></tp:taxon-name></italic> Tong &amp; Li, 2007 from Yunnan, China (<tp:taxon-name><tp:taxon-name-part taxon-name-part-type="order">Araneae</tp:taxon-name-part></tp:taxon-name>, <tp:taxon-name><tp:taxon-name-part taxon-name-part-type="family">Oonopidae</tp:taxon-name-part></tp:taxon-name>).</article-title><source>ZooKeys</source><volume>821</volume>: <fpage>11</fpage>–<lpage>44</lpage>. <ext-link xlink:href="10.3897/zookeys.821.29599" ext-link-type="doi" xlink:type="simple">https://doi.org/10.3897/zookeys.821.29599</ext-link></mixed-citation></ref></ref-list></tp:taxon-treatment>
